# Supplementary material for: Cytoplasm affects grain weight and filled-grain ratio in indica rice
Source: BMC Genet. 2011 Jun 1;12:53. doi: 10.1186/1471-2156-12-53 (PMC3118132; doi:10.1186/1471-2156-12-53)
Supplement: Additional file 1 — Agronomic-trait data on which Figure 1 and Additional Figures 1 through 6 are based. Means for seven traits expressed by backcross lines representing all combinations of three nuclear and six cytoplasmic genomes at two locations with four replications at each location. [file 1471-2156-12-53-S1.XLS]

## Sheet: Sheet1
Additional file 1. Means for seven traits expressed by backcross lines representing all combinations of three nuclear and six cytoplasmic genomes at two locations with four replications at each location.
Order	Crossing	Cytoplasm1	Replication2	Nucleus3	Site4	spikelet number per panicle	filled-grain ratio (%)	1,000-grain weight (g)	panicle length (cm)	plant height (cm)	panicle number per plant	yield per plot (kg)	ASIN for filled-grain ratio (%)
1	Dijiaowujian/Guichao 2	1	1	1	1	151.618	73.5984	24.47	20.8	93.5	7.6	1.06	59.08
2	Dijiaowujian/Guichao 2	1	1	1	2	208.2	95.1585	28.92	20.66	97.2	5	1.21	77.34
3	Dijiaowujian/Jiangchengkugu	1	1	2	1	151.026	74.7168	21.11	21.4842	129.2	6.8	0.68	59.8
4	Dijiaowujian/Jiangchengkugu	1	1	2	2	279.526	40.1808	20.926	28.6053	177	3.8	0.57	39.35
5	Dijiaowujian/Dianrui 449	1	1	3	1	97.1429	98.2843	26.66	21.3381	97.6	11.2	0.96	82.51
6	Dijiaowujian/Dianrui 449	1	1	3	2	158.281	73.2083	27.38	23.3281	97.2	6.4	0.96	58.82
7	Dijiaowujian/Guichao 2	1	2	1	1	166.341	71.7595	25.79	20.5732	96.6	8.4	1.16	57.92
8	Dijiaowujian/Guichao 2	1	2	1	2	140.5	95.2642	27.119	21.5923	101.4	5.2	0.65	77.48
9	Dijiaowujian/Jiangchengkugu	1	2	2	1	125.317	69.2487	21.2	20.1634	114.04	6.6	0.56	56.35
10	Dijiaowujian/Jiangchengkugu	1	2	2	2	395.238	49.9398	21.679	33.0048	169.6	4.2	0.54	44.94
11	Dijiaowujian/Dianrui 449	1	2	3	1	91.1905	94.6475	28.02	21.4214	91.1	8.2	0.8	76.69
12	Dijiaowujian/Dianrui 449	1	2	3	2	147	87.3243	28.628	22.29	94.6	6	0.72	69.12
13	Dijiaowujian/Guichao 2	1	3	1	1	153.487	78.1323	25.81	20.0477	88	5.8	1	62.1
14	Dijiaowujian/Guichao 2	1	3	1	2	157.886	83.5612	24.848	19.7205	105.2	8.8	0.96	66.11
15	Dijiaowujian/Jiangchengkugu	1	3	2	1	133.152	65.6805	21.36	20.9697	129.4	9.6	0.62	54.15
16	Dijiaowujian/Jiangchengkugu	1	3	2	2	259.522	59.4572	22.087	25.7522	181.6	4.6	0.72	50.48
17	Dijiaowujian/Dianrui 449	1	3	3	1	106.463	91.8671	28.1	22.3122	98.3	6.8	0.96	73.46
18	Dijiaowujian/Dianrui 449	1	3	3	2	180.214	45.1711	23.318	22.7976	94	8.4	0.76	42.25
19	Dijiaowujian/Guichao 2	1	4	1	1	147.5	70.8475	25.05	20.3312	95.88	5.6	1.04	57.35
20	Dijiaowujian/Guichao 2	1	4	1	2	172.738	80.2481	27.336	20.3214	107.6	8.4	0.87	63.65
21	Dijiaowujian/Jiangchengkugu	1	4	2	1	142.81	69.6399	21.98	21.7238	127.6	7.6	0.62	56.6
22	Dijiaowujian/Jiangchengkugu	1	4	2	2	279.414	65.8768	20.582	27.5241	187.4	5.8	0.55	54.27
23	Dijiaowujian/Dianrui 449	1	4	3	1	116.711	87.0349	29.64	22.6	100.16	7.6	0.94	68.87
24	Dijiaowujian/Dianrui 449	1	4	3	2	119.392	57.6778	26.405	20.9941	101.4	10.2	0.76	49.43
25	Shenglixian/Guichao 2	2	1	1	1	146.629	80.7677	26.25	20.3454	93.4	7.6	0.94	64.01
26	Shenglixian/Guichao 2	2	1	1	2	179.4	88.2497	31.44	20.256	97.8	5	1.06	70
27	Shenglixian/Jiangchengkugu	2	1	2	1	126.722	71.416	21.06	20.2778	125.72	8.5	0.56	57.67
28	Shenglixian/Jiangchengkugu	2	1	2	2	284.682	51.3332	22.1	29.7182	188.8	4.4	0.76	45.74
29	Shenglixian/Dianrui 449	2	1	3	1	108.213	88.0849	28.07	22.4404	98.3	11	0.82	69.82
30	Shenglixian/Dianrui 449	2	1	3	2	151.645	88.3004	29.339	23.3323	99.8	6.2	0.99	70
31	Shenglixian/Guichao 2	2	2	1	1	174.949	72.153	21.69	21.0097	100.6	7.4	1.02	58.18
32	Shenglixian/Guichao 2	2	2	1	2	200.947	74.6464	26.693	21.1632	99.4	3.8	0.65	59.8
33	Shenglixian/Jiangchengkugu	2	2	2	1	111.526	67.2487	20.41	20.0524	123.54	6.8	0.54	55.12
34	Shenglixian/Jiangchengkugu	2	2	2	2	309.217	57.9021	19.25	27.8609	170.2	4.6	0.63	49.55
35	Shenglixian/Dianrui 449	2	2	3	1	105.514	89.629	28.4	23.0629	92.24	8.4	0.86	71.19
36	Shenglixian/Dianrui 449	2	2	3	2	171.613	61.7481	25.574	22.1613	94.4	6.2	0.71	51.83
37	Shenglixian/Guichao 2	2	3	1	1	156.5	71.6454	24.59	20.65	92.8	8.4	0.84	57.86
38	Shenglixian/Guichao 2	2	3	1	2	153.111	87.2279	28.166	19.5689	101	9	1.1	69.04
39	Shenglixian/Jiangchengkugu	2	3	2	1	144.25	70.2869	21.26	20.6028	124.8	9	0.66	56.98
40	Shenglixian/Jiangchengkugu	2	3	2	2	232.897	58.247	19.583	24.4759	185	5.8	0.66	49.78
41	Shenglixian/Dianrui 449	2	3	3	1	106.146	88.8911	28.07	22.2312	97.6	8.8	0.9	70.54
42	Shenglixian/Dianrui 449	2	3	3	2	163.895	40.0771	21.813	23.3658	97.6	7.6	0.87	39.23
43	Shenglixian/Guichao 2	2	4	1	1	180.267	57.606	26.49	20.9836	102.8	8.6	1.14	49.37
44	Shenglixian/Guichao 2	2	4	1	2	144.7	83.3276	27.576	19.0825	100.8	8	1.15	65.88
45	Shenglixian/Jiangchengkugu	2	4	2	1	135.051	65.1225	21.9	21.1923	129.24	9	0.54	53.79
46	Shenglixian/Jiangchengkugu	2	4	2	2	252.5	69.7454	20.249	27.1643	192.8	5.6	0.61	56.66
47	Shenglixian/Dianrui 449	2	4	3	1	111.41	88.9298	28.21	22.1051	98.1	7.4	0.88	70.09
48	Shenglixian/Dianrui 449	2	4	3	2	132.816	64.5974	25.52	21.3061	102	9.8	0.65	53.49
49	Zhuzhan/Guichao 2	3	1	1	1	155.263	75.7627	26.18	20.0679	91.6	6.8	1.06	60.53
50	Zhuzhan/Guichao 2	3	1	1	2	189.24	92.8556	26.689	20.76	96.2	5	1.1	74.55
51	Zhuzhan/Jiangchengkugu	3	1	2	1	110.053	65.9732	21.58	20.5	121.2	8	0.48	54.33
52	Zhuzhan/Jiangchengkugu	3	1	2	2	294.696	58.6309	19.959	29.7522	178.2	4.6	0.69	49.95
53	Zhuzhan/Dianrui 449	3	1	3	1	110.592	87.267	23.87	22.1286	96.46	7.8	1	69.12
54	Zhuzhan/Dianrui 449	3	1	3	2	151.333	92.511	29.748	23.4222	96.6	5.4	0.43	74.11
55	Zhuzhan/Guichao 2	3	2	1	1	168.421	65.3438	26.29	20.6474	88	7.2	1.1	53.91
56	Zhuzhan/Guichao 2	3	2	1	2	217.235	80.639	26.756	22.2176	97	3.4	0.52	63.87
57	Zhuzhan/Jiangchengkugu	3	2	2	1	148.556	65.3553	23.08	21.1022	121.06	5.8	0.42	53.97
58	Zhuzhan/Jiangchengkugu	3	2	2	2	314.357	71.9836	20.316	27.65	171.8	2.8	0.56	58.05
59	Zhuzhan/Dianrui 449	3	2	3	1	101.814	90.1782	28.13	22.3163	91.8	8.2	0.84	71.76
60	Zhuzhan/Dianrui 449	3	2	3	2	145.212	70.9516	26.901	21.4909	92.4	6.6	0.75	57.42
61	Zhuzhan/Guichao 2	3	3	1	1	151.382	76.1026	24.89	20.4382	95.4	8	0.8	60.73
62	Zhuzhan/Guichao 2	3	3	1	2	145.652	73.8806	27.109	19.3587	100	9.2	1.18	59.28
63	Zhuzhan/Jiangchengkugu	3	3	2	1	133.895	60.6918	21.93	21.525	122.6	5.2	0.48	51.18
64	Zhuzhan/Jiangchengkugu	3	3	2	2	245.143	63.2401	20.083	24.6571	182.2	7	0.82	52.65
65	Zhuzhan/Dianrui 449	3	3	3	1	112.16	85.271	26.8	22.295	96.8	7.6	0.98	67.46
66	Zhuzhan/Dianrui 449	3	3	3	2	188.327	49.1439	24.215	22.5857	92.8	9.8	0.75	44.48
67	Zhuzhan/Guichao 2	3	4	1	1	157.714	76.5399	25.02	20.0371	95	6.4	1.08	61.07
68	Zhuzhan/Guichao 2	3	4	1	2	163.238	68.1301	27.069	19.8476	106.2	8.4	0.86	55.61
69	Zhuzhan/Jiangchengkugu	3	4	2	1	145.281	71.2626	23.02	22.2719	128.86	7.6	0.48	57.61
70	Zhuzhan/Jiangchengkugu	3	4	2	2	279.579	72.1291	20.795	28.2737	190.2	7.6	0.85	58.12
71	Zhuzhan/Dianrui 449	3	4	3	1	97.0727	85.6153	27.89	21.2527	93.44	8.4	0.94	67.7
72	Zhuzhan/Dianrui 449	3	4	3	2	110.353	68.71	27.712	20.2059	98.4	10.2	0.94	55.67
73	Nantehao/Guichao 2	4	1	1	1	140.85	72.6482	26.63	19.92	91.2	6.8	0.98	58.5
74	Nantehao/Guichao 2	4	1	1	2	171.138	88.5956	25.444	19.2345	94.8	5.8	1.21	70.72
75	Nantehao/Jiangchengkugu	4	1	2	1	140	61.1751	21.07	21.0742	117.4	9.8	0.52	51.47
76	Nantehao/Jiangchengkugu	4	1	2	2	337.5	46.33	22.799	30.4227	181.4	4.4	0.7	42.88
77	Nantehao/Dianrui 449	4	1	3	1	100.5	85.1741	29.07	21.652	93.14	11	0.86	67.37
78	Nantehao/Dianrui 449	4	1	3	2	153.893	93.7805	31.43	24.1929	98.6	5.6	1.02	75.58
79	Nantehao/Guichao 2	4	2	1	1	187.026	67.1591	26.69	20.9579	91.6	7.4	0.98	56.29
80	Nantehao/Guichao 2	4	2	1	2	171.048	52.6448	26.233	20.819	94.6	4.2	0.35	46.49
81	Nantehao/Jiangchengkugu	4	2	2	1	117.38	64.4744	23.58	25.462	126.28	8	0.54	53.43
82	Nantehao/Jiangchengkugu	4	2	2	2	233.778	71.3403	21.455	26.9333	169.4	3.6	0.57	57.61
83	Nantehao/Dianrui 449	4	2	3	1	99.0526	93.0128	30.38	22.4079	94.8	10.6	0.92	74.66
84	Nantehao/Dianrui 449	4	2	3	2	171.182	83.2183	29.38	23.3273	92.4	4.4	0.77	65.8
85	Nantehao/Guichao 2	4	3	1	1	155.636	74.6885	26.51	20.0727	89.4	7.8	1.36	59.8
86	Nantehao/Guichao 2	4	3	1	2	146.865	61.9249	25.682	19.4432	94.4	7.4	1.02	51.88
87	Nantehao/Jiangchengkugu	4	3	2	1	92.7436	90.9041	21.93	21.0897	122.38	5.6	0.46	72.44
88	Nantehao/Jiangchengkugu	4	3	2	2	292.227	60.6471	19.666	25.3864	189	4.4	0.73	51.18
89	Nantehao/Dianrui 449	4	3	3	1	86.5106	87.9242	29.62	21.4957	94.4	8.6	1.04	69.73
90	Nantehao/Dianrui 449	4	3	3	2	199.024	54.2649	23.614	23.2333	93	8.4	0.79	47.47
91	Nantehao/Guichao 2	4	4	1	1	153.356	72.7286	25.4	19.9644	94.4	6	1.02	58.5
92	Nantehao/Guichao 2	4	4	1	2	155.282	85.535	26.18	19.241	102.8	7.8	1.01	67.62
93	Nantehao/Jiangchengkugu	4	4	2	1	121.219	67.0276	21.11	20.5556	121.36	6.4	0.52	54.94
94	Nantehao/Jiangchengkugu	4	4	2	2	231.308	60.4257	20.94	25.3846	193.4	5.2	0.63	51
95	Nantehao/Dianrui 449	4	4	3	1	98.4182	86.9758	29.13	21.3564	95.96	8.4	0.96	68.87
96	Nantehao/Dianrui 449	4	4	3	2	106.245	76.6826	30.552	21.3943	97	10.6	1.04	61.14
97	Aizizhan/Guichao 2	5	1	1	1	152.75	78.662	25.47	20.0719	94.52	6.7	1.14	62.51
98	Aizizhan/Guichao 2	5	1	1	2	148.429	80.462	26.095	20.2357	95.6	5.6	1.12	63.79
99	Aizizhan/Jiangchengkugu	5	1	2	1	140.5	68.5995	21.4	20.4559	126.86	9.2	0.54	55.92
100	Aizizhan/Jiangchengkugu	5	1	2	2	253	68.3974	21.69	29.1864	179.2	4.4	0.58	55.8
101	Aizizhan/Dianrui 449	5	1	3	1	117.684	91.7934	26.14	22.5158	96.16	10.2	0.9	73.36
102	Aizizhan/Dianrui 449	5	1	3	2	172.471	90.8083	28.36	23.9794	97.6	6.8	1.01	72.34
103	Aizizhan/Guichao 2	5	2	1	1	145.206	79.5017	26	20.3029	90.74	5	0.98	63.08
104	Aizizhan/Guichao 2	5	2	1	2	168.667	47.9051	26.297	20.76	97.2	3	0.31	43.8
105	Aizizhan/Jiangchengkugu	5	2	2	1	129.238	62.5829	21.33	21.4	123.4	7.6	0.44	52.3
106	Aizizhan/Jiangchengkugu	5	2	2	2	262.316	67.175	20.038	27.1526	173.4	3.8	0.67	55.06
107	Aizizhan/Dianrui 449	5	2	3	1	108.73	91.6977	29.31	22.0432	94.86	7.8	0.84	73.26
108	Aizizhan/Dianrui 449	5	2	3	2	177.208	68.7044	27.082	22.9167	94.2	4.8	0.73	55.98
109	Aizizhan/Guichao 2	5	3	1	1	174	84.1954	26.05	20.4929	87.7	9	1.2	66.58
110	Aizizhan/Guichao 2	5	3	1	2	133.405	64.141	28.285	18.6216	101	7.4	0.97	53.19
111	Aizizhan/Jiangchengkugu	5	3	2	1	122.289	59.9742	21.34	20.2895	121.02	7.8	0.52	50.77
112	Aizizhan/Jiangchengkugu	5	3	2	2	269.231	67.4286	18.44	25.7872	171.4	7.8	0.92	55.18
113	Aizizhan/Dianrui 449	5	3	3	1	103.467	88.3162	26.72	21.9667	97.8	8.2	0.86	70
114	Aizizhan/Dianrui 449	5	3	3	2	155.93	41.387	21.286	21.093	88.6	8.6	0.83	40.05
115	Aizizhan/Guichao 2	5	4	1	1	137.488	81.9012	25.17	19.6535	90.88	6.4	1.08	64.82
116	Aizizhan/Guichao 2	5	4	1	2	140.308	70.413	27.738	19.2359	106	7.8	0.93	57.04
117	Aizizhan/Jiangchengkugu	5	4	2	1	127.73	72.1752	21	20.3865	120.14	6.2	0.54	58.18
118	Aizizhan/Jiangchengkugu	5	4	2	2	190.316	65.0442	18.97	23.5421	189	3.8	0.79	53.73
119	Aizizhan/Dianrui 449	5	4	3	1	113.449	77.0822	26.87	21.6388	97.54	8.2	0.94	61.34
120	Aizizhan/Dianrui 449	5	4	3	2	129.98	63.1967	26.53	20.7653	102.6	9.8	0.95	52.65
121	Peta/Guichao 2	6	1	1	1	150.312	74.7193	25.32	20.05	93.8	7.2	1.08	59.8
122	Peta/Guichao 2	6	1	1	2	160.28	69.8028	27.5	20.408	97.8	5	0.67	56.66
123	Peta/Jiangchengkugu	6	1	2	1	147.049	59.5953	20.29	20.9927	130.8	8.8	0.46	50.53
124	Peta/Jiangchengkugu	6	1	2	2	339.591	50.4216	18.92	26.9364	188	4.4	0.7	45.23
125	Peta/Dianrui 449	6	1	3	1	104.436	91.8979	27.01	21.7421	86.16	11.2	0.84	73.46
126	Peta/Dianrui 449	6	1	3	2	139.036	93.681	28.936	22.7357	93.8	5.6	0.87	75.46
127	Peta/Guichao 2	6	2	1	1	147.5	78.4181	22.66	20.13	95.14	6.8	0.92	62.31
128	Peta/Guichao 2	6	2	1	2	179.8	14.4327	25.279	21.34	95	4	0.29	22.3
129	Peta/Jiangchengkugu	6	2	2	1	111.442	53.2554	20.7	19.2209	120.5	6.2	0.48	46.89
130	Peta/Jiangchengkugu	6	2	2	2	291.312	65.4366	19.27	25.4375	180.2	3.2	0.65	53.97
131	Peta/Dianrui 449	6	2	3	1	130.205	61.5465	26.46	22.2023	94.06	11	0.8	51.71
132	Peta/Dianrui 449	6	2	3	2	139	87.1403	26.365	22.4	86.8	6.4	0.77	68.95
133	Peta/Guichao 2	6	3	1	1	167.688	81.9232	25.57	20.2063	87	9	1.02	64.9
134	Peta/Guichao 2	6	3	1	2	147.531	82.5249	26.785	18.9937	99.8	6.4	0.89	65.27
135	Peta/Jiangchengkugu	6	3	2	1	138.658	61.6436	22.07	20.5184	118.9	9	0.56	51.71
136	Peta/Jiangchengkugu	6	3	2	2	242.4	63.0363	19.846	25.8571	181.8	7	0.77	52.54
137	Peta/Dianrui 449	6	3	3	1	123	60.511	24.54	22.0408	98.5	8.6	0.7	51.06
138	Peta/Dianrui 449	6	3	3	2	104.707	74.5595	25.884	22.1638	87.2	11.6	0.92	59.74
139	Peta/Guichao 2	6	4	1	1	150.93	75.1156	23.04	19.6674	95.4	8.6	1.14	60.07
140	Peta/Guichao 2	6	4	1	2	152.122	63.0592	26.044	18.9	103.6	8.2	0.76	52.59
141	Peta/Jiangchengkugu	6	4	2	1	136.892	71.1747	21.22	20.4619	118.5	10	0.58	57.86
142	Peta/Jiangchengkugu	6	4	2	2	249.783	58.3116	18.53	23.6783	198.2	4.6	0.58	49.78
143	Peta/Dianrui 449	6	4	3	1	116.3	65.0903	26.08	22.118	91.14	7.6	0.74	53.79
144	Peta/Dianrui 449	6	4	3	2	112.1	92.0071	27.495	22.758	100	10	1.17	73.57
1 1-6 indicate the six cytoplasms, 1: Dijiaowujian, 2: Shenglixian, 3: Zhuzhan, 4: Nantehao, 5: Aizizhan, 6: Peta.
2 1-4 indicate the four replications
3 1-3 indicate the three parents, 1: Guichao 2, 2: Jiangchengkugu, 3: Dianrui 449.
4 1-2 indicate the two locations, 1: Sanya, 2: Kunming.
